# Supplementary material for: The Secretome of the Inductive Tooth Germ Exhibits Signals Required for Tooth Development
Source: Bioengineering (Basel). 2025 Jan 21;12(2):96. doi: 10.3390/bioengineering12020096 (PMC11851894; doi:10.3390/bioengineering12020096)
Supplement: Supplementary file 1 [file bioengineering-12-00096-s001.zip]

Archive with 1 entries (1 files):
- bioengineering-3357324-supplementary.pdf
